# Supplementary material for: Enhanced Retinal Ganglion Cell Survival via Autophagy Activation in a Novel Retinal Ischemia/Reperfusion Rat Model
Source: Int J Mol Sci. 2026 Jan 20;27(2):1031. doi: 10.3390/ijms27021031 (PMC12841774; doi:10.3390/ijms27021031)
Supplement: Supplementary file 1 [file ijms-27-01031-s001.zip]

Archive with 1 entries (1 files):
- ijms-3934806-supplementary.pdf
